# Supplementary material for: Clinician-Centered Evaluation Framework for Explainable AI Heatmaps in OCT-Based Retinal Disease Classification
Source: J Imaging. 2026 May 16;12(5):211. doi: 10.3390/jimaging12050211 (PMC13207473; doi:10.3390/jimaging12050211)
Supplement: Supplementary file 1 [file jimaging-12-00211-s001.zip]

Archive with 1 entries (1 files):
- jimaging-4276109-supplementary.pdf
